# Supplementary material for: Plant Essential Oils as a Tool in the Control of Bovine Mastitis: An Update
Source: Molecules. 2023 Apr 13;28(8):3425. doi: 10.3390/molecules28083425 (PMC10141161; doi:10.3390/molecules28083425)
Supplement: Supplementary file 1 [file molecules-28-03425-s001.zip]

Archive with 1 entries (1 files):
- molecules-2307676-supplementary.xlsx
