# Supplementary material for: Plant Essential Oils as a Tool in the Control of Bovine Mastitis: An Update
Source: Molecules. 2023 Apr 13;28(8):3425. doi: 10.3390/molecules28083425 (PMC10141161; doi:10.3390/molecules28083425)
Supplement: Supplementary file 1 [file molecules-28-03425-s001.zip › molecules-2307676-supplementary.xlsx]

## Sheet: In vitro
Review article- Plant Essential Oils as a Tool in the Control of Bovine Mastitis: an Update
Authors: Alice Caneschi*, Anisa Bardhi, Andrea Barbarossa and Anna Zaghini
Name of the Essential Oil	Main Component(s) if Known	Tested Microorganisms	MIC	MBC	Zone inhibition (mm)	Biofilm inhibition (%)	Reference	Year	Notes
-	Carvacrol	Staph. aureus	0.38 ± 0.00 mg/mL	0.75 ± 0.00 mg /mL	32.7 ± 3.01		Rani et al. 2022	2022
-	Carvacrol	E.coli	0.75 ± 0.00 mg/mL	1.25 ± 0.43 mg /mL	31.7 ± 0.58		Rani et al. 2022	2022
-	Carvacrol	Klebsiella pneumoniae	0.75 ± 0.00 mg/mL	1.5 ± 0.00 mg /mL	13.7 ± 0.58		Rani et al. 2022	2022
-	Carvacrol	C. albicans	0.1–0.2 mg/mL	0.4–0.8 mg/mL			Corona-Gómez et al. 2022	2022
-	Carvacrol	Staphylococcus spp, Streptococcus spp	0.02-0.4 mg/mL	0.2–0.78 mg/mL			Corona-Gómez et al. 2022	2022
-	Carvacrol	E. coli, Klebsiella pneumoniae	0.02–0.2 mg/mL	0.1–0.7 mg/mL			Corona-Gómez et al. 2022	2022
-	Carvacrol	Staphylococcus spp	584 µg/mL	732 µg/mL			Dal Pozzo et al. 2011	2011
-	Cinnamaldehyde	Staph. aureus	0.199 mg/mL			69.4/44.9	Budri et al. 2015	2015	Biofilm reduction on polystyrene and stainless steel
-	trans-Cinnamaldehyde	Staph. aureus	0.3 ± 0.00 mg /mL	0.66 ± 0.00 mg /mL	25.3 ± 1.53		Rani et al. 2022	2022
-	trans-Cinnamaldehyde	E.coli	0.6 ± 0.00 mg /mL	1.32 ± 0.00 mg /mL	20 ± 1.00		Rani et al. 2022	2022
-	trans-Cinnamaldehyde	Klebsiella pneumoniae	0.6 ± 0.00 mg /mL	1.32 ± 0.00 mg /mL	11.0 ± 1.00		Rani et al. 2022	2022
-	trans-Cinnamaldehyde	Staphylococcus spp	598 mg/L	2238 mg/L			Dal Pozzo et al. 2012	2012
Cinnamon	/	Strep. agalactiae	0.01± 0.01 μg/ mL		20.57-38.29	0.5	Abd El-Aziz et al. 2021	2021	Interval of inhibition zones at different concentrations
Cinnamomum aromaticum	e-Cinnamaldehyde (94.67%)	Staphylococcus spp	0.625 μl/mL	1.25 μl/mL-10 μl/mL			Benbelkacem et al. 2019	2019
Cinnamomum aromaticum	e-Cinnamaldehyde (94.67%)	Candida spp, Cryptococcus spp, Rhodotorula glutinis	0.625-1.25 μl/ mL	1.25-2.5 μl/mL			Benbelkacem et al. 2019	2019
Cinnamomum cassia	Cinnamaldehyde (59.96%)	Staph. aureus, Staph. epidermidis, , Staph. Xylosus	0.0125% v/v	0.05% v/v	29.6, 19.1, 33.3		Zhu et al. 2016	2016
Cinnamomum cassia	Cinnamaldehyde (59.96%)	Staph. hyicus	0.00625% v/v	0.025% v/v	27.0		Zhu et al. 2016	2016
Cinnamomum cassia	Cinnamaldehyde (59.96%)	E. coli	0.025% v/v	0.10% v/v	30.7		Zhu et al. 2016	2016
Cinnamomum cassia	/	Staph. aureus, Staph. epidermidis, Staph. xylosus	0.078-1.250% v/v	0.039-1.250% v/v			Szweda et al. 2018	2018
Cinnamomum cassia	Cinnamaldehyde (98.29%)	C. albicans	1 wt%		5.0-25.0		Barreiros et al. 2022	2022	Interval of inhibition zones of formulations containing EO at different concentrations
Cinnamomum cassia	Cinnamaldehyde (98.29%)	E. coli	0.5-1 wt%		3.0-21.0		Barreiros et al. 2022	2022	Interval of inhibition zones of formulations containing EO at different concentrations
Cinnamomum cassia	Cinnamaldehyde (98.29%)	Staph. aureus	0.5 wt%		7.0-32.0		Barreiros et al. 2022	2022	Interval of inhibition zones of formulations containing EO at different concentrations
Cinnamomum zeylanicum	Cinnamaldehyde (86.59%)	Staph. aureus	0.243 mg/mL			74.7/45.3	Budri et al. 2015	2015	Biofilm reduction on polystyrene and stainless steel
Cinnamomum zeylanicum Ness	Cinnamaldehyde (76.8%), Methoxycinnamaldehyde (11.7%)	Prototheca zopfii	0.2-0.4 μl/ mL				Grzesiak et al. 2016	2016
Cinnamomum zeylanicum	Isoeugenol (96%)	Staphylococcus spp	2032 mg/L	4263 mg/L			Dal Pozzo et al. 2012	2012
Citrus bergamia	/	Prototheca zopfii, P. wickerhamii	0.15 –5 %				Tortorano et al. 2008	2008
Citrus bergamia	/	Candida parapsilosis, Candida krusei	1.25-5 %				Tortorano et al. 2008	2008
Citrus bergamia	Limonene (33.2%), Linalyl acetate (31.7%), Linalool (14.2%)	Prototheca zopfii, Prototheca blaschkeae	2/0.75%				Nardoni et al. 2018	2018
Citrus paradisi	Limonene (92.2%)	P. zopfii, P. blaschkeae	0.75/0.75%				Nardoni et al. 2018	2018
Copaifera spp	β-Caryophyllene (35.03%), α-Copaene (33.61%)	Staphylococcus spp	15.62-≥1000 μg/mL				Faria et al. 2017	2017
Copaifera spp	β-Caryophyllene (35.03%), α-Copaene (33.61%)	Corynebacterium spp	≤100-≥1000 μg/mL				Faria et al. 2017	2017
Lemongrass	Geranial (50.04%), Neral (36.20%)	Staph. aureus (MRSA)	100-1000 μg/mL		8±2-28±1.5		Choi et al. 2012	2012	MIC intervals for different strains, inhibition zone intervals at 5%
Cymbopogon flexuosus	/	Staph. aureus (MRSA)	0.33±0.53 v/v%		13.58 ± 1.42-19.29 ± 1.2		Jisha et al. 2020	2020	Interval of inhibition zones at different dilutions
-	Citral	Staph. aureus (MRSA)	0.67±0.10 v/v%		9.51±0.38-18.0±0.76		Jisha et al. 2020	2020	Interval of inhibition zones at different dilutions
Cymbopogon nardus	/	E. coli	0.5 mg /mL	0.5 mg /mL	17.88±0.48		Ragab et al. 2022	2022
Eugenia caryophyllata	Eugenol (93.30%)	C. albicans	1 wt%		4.0-12.8		Barreiros et al. 2022	2022	Interval of inhibition zones of formulations containing EO at different concentrations
Eugenia caryophyllata	Eugenol (93.30%)	E. coli	0.5-1 wt%		3.0-10.0		Barreiros et al. 2022	2022	Interval of inhibition zones of formulations containing EO at different concentrations
Eugenia caryophyllata	Eugenol (93.30%)	Staph. aureus	1 wt%		3.0-13.0		Barreiros et al. 2022	2022	Interval of inhibition zones of formulations containing EO at different concentrations
Juniperus virginiana	/	Staph. aureus, Staph. epidermidis, Staph. xylosus	0.010-0.625% v/v	0.010-2.500% v/v			Szweda et al. 2018	2018
Lavandula angustifolia	/	Staphylococcus spp, Kytococcus sedentarius, Bacillus cereus			15.17±5.06		Pașca et al. 2015	2015
Lavandula stoechas	17-Pentatriacontene (42.15%), Linalyl acetate (26.82%), Eucalyptol (18.87%)	E.coli	3.12% v/v	6.25% v/v			Noori et al. 2019	2019
Lavandula stoechas	17-Pentatriacontene (42.15%), Linalyl acetate (26.82%), Eucalyptol (18.87%)	Staph. Aureus	4.37% v/v	8.75% v/v			Noori et al. 2019	2019
Lavandula stoechas	17-Pentatriacontene (42.15%), Linalyl acetate (26.82%), Eucalyptol (18.87%)	Strep. agalactiae	3.75% v/v	7.50% v/v			Noori et al. 2019	2019
Leptospermum scoparium	/	Staph. aureus, Staph. epidermidis, Staph. xylosus	0.005-0.625% v/v	0.010-1.250% v/v			Szweda et al. 2018	2018
-	Limonene	Bacillus pumilus	6.6-105 mg/mL	/		22.06-89.83	Cerioli et al. 2018	2018
-	Limonene	Streptococcus uberis	3.3-52.5 mg/mL	210 mg/mL		23.20-92.18	Montironi et al. 2016	2016
Lippia graveolens	Carvacrol (56.8%), ο-Cymene (32.2%);	Staphylococcus spp	1562 µg/mL	2707 µg/mL			Dal Pozzo et al. 2011	2011
Litsea cubeba	Geranial (36.4%), Neral (32.5%), Limonene (16.3%)	P. zopfii, P. blaschkeae	0.75/1%				Nardoni et al. 2018	2018
Melaleuca alternifolia	Terpinen-4-ol (39.1%), γ-Terpinene (21.1%), α-Terpinene (9.2%)	C. albicans	6.25 mg/mL	6.25–12.50 mg/mL			Corona-Gómez et al. 2022	2022
Melaleuca alternifolia	Terpinen-4-ol (39.1%), γ-Terpinene (21.1%), α-Terpinene (9.2%)	Staphylococcus spp, Streptococcus spp	3.13–25 mg/ mL	6.25–52 mg/mL			Corona-Gómez et al. 2022	2022
Melaleuca alternifolia	Terpinen-4-ol (39.1%), γ-Terpinene (21.1%), α-Terpinene (9.2%)	E. coli, Klebsiella pneumoniae	0.78–3.13 mg/mL	6.25–12.50 mg/mL			Corona-Gómez et al. 2022	2022
Melaleuca alternifolia	/	Prototheca zopfii, P. wickerhamii	0.03 –0.12 %				Tortorano et al. 2008	2008
Melaleuca alternifolia	/	Candida parapsilosis, Candida krusei	0.06-0.25%				Tortorano et al. 2008	2008
Melaleuca armillaris	1,8-Cineole (72.3%), Limonene (7.8%)	Staph. aureus	6.25-25 µl/mL	12.5-50 µl/mL			Buldain et al. 2020	2020	MIC intervals at different pHs
Melaleuca armillaris	1,8-Cineole (72.3%), Limonene (7.8%)	Staph. aureus	3.1-25 µl/mL	12.5-50 µl/mL			Buldain et al. 2022	2022	MIC intervals at different pHs
Mentha x piperita L.	Menthol (37.69%), Isomenthone (23.84%), Menthone (9.76%)	Streptococcus spp. ß - heamoliticus	0.39-0.78 mg/mL	0.78-1.56 mg/mL			Tomanić et al. 2022	2022
Mentha x piperita L.	Menthol (37.69%), Isomenthone (23.84%), Menthone (9.76%)	Streptococcus spp, Staphylococcus spp	0.78-12.5 mg/mL	1.56-25 mg/mL			Tomanić et al. 2022	2022
Mentha spicata	/	E. coli	0.25 mg /mL	0.25 mg /mL	24.25 ± 0.5		Ragab et al. 2022	2022
Minthostachys verticillata	Pulegone (74.96%), Menthone(20.38%)	E.coli	0.90-14.51 mg/mL	/		36.51-89.60	Cerioli et al. 2018	2018
Minthostachys verticillata	Pulegone (74.96%), Menthone(20.38%)	Enterococcus faecium	3.63 mg/mL	29 mg/mL		36.51-89.60	Cerioli et al. 2018	2018
Minthostachys verticillata	Pulegone (74.96%), Menthone(20.38%)	Bacillus pumilus	1.8-29 mg/mL	/		36.51-89.60	Cerioli et al. 2018	2018
Minthostachys verticillata	Pulegone (51.7%), Menthone (37.8%)	Streptococcus uberis	14.3-114.5 mg/mL	114.5-229 mg/mL		23.50-88.25	Montironi et al. 2016	2016
Oregano	Carvacrol (68.78%), o-cymene (9.80%)	Staph. aureus (MRSA)	100-4000 μg/mL		2.5±0.5-9.5±1.5		Choi et al. 2012	2012	MIC intervals for different strains, inhibition zone intervals at 5%
Origanum floribundum Munby.	Thymol (50.47 %), p-Cymene (24.22%), γ-Terpinene (11.27%)	C. albicans	17.18-23.14% µg/mL (MIC 80%)				Ksouri et al. 2017	2017
Origanum majorana L.	trans-Sabinene hydrate (38.10%), Borneol (11.10%), Sabinene (7.60%)	Prototheca zopfii	0.25-0.5 µl/mL				Grzesiak et al. 2018	2018
Origanum majorana	3-Cyclohexene-1-ol,4-methyl-1-(1-methylethyl)-,(R)-(44.84%), α-Terpineol (6.83%), p-Cymene (6.75%)	E.coli	1.56% v/v	3.12% v/v			Noori et al. 2019	2019
Origanum majorana	3-Cyclohexene-1-ol,4-methyl-1-(1-methylethyl)-,(R)-(44.84%), α-Terpineol (6.83%), p-Cymene (6.75%)	Staph. Aureus	0.62% v/v	1.25% v/v			Noori et al. 2019	2019
Origanum majorana	3-Cyclohexene-1-ol,4-methyl-1-(1-methylethyl)-,(R)-(44.84%), α-Terpineol (6.83%), p-Cymene (6.75%)	Strep. agalactiae	1.87% v/v	3.75% v/v			Noori et al. 2019	2019
Origanum vulgare	Carvacrol (92%)	Staphylococcus spp	1600 µg/mL	2288 µg/mL			Dal Pozzo et al. 2011	2011
Origanum vulgare L.	Carvacrol (80.35%), p-Cymene (4.82%), Thymol (4.21%)	Streptococcus spp, E. coli, Cronobacter sakazakii, Klebsiella oxytoca, Staphylococcus spp	0.78-6.25 mg/mL,	1.56 -12.5 mg/mL			Kovačević et al. 2021	2021
Origanum vulgare L.	Carvacrol (77.29%), p-Cymene (8.85%), γ-terpinene (4.96%)	Prototheca zopfii	0.5-1 µl/mL				Grzesiak et al. 2018	2018
Origanum vulgare L.	Carvacrol (78.94%), Thymol (4.87%), p-Cymene (4.52%)	Proteus mirabilis	3.125 ± 1.35 mg/mL	3.125 ± 1.35 mg/mL			Tomanić et al. 2022	2022
Origanum vulgare L.	Carvacrol (78.94%), Thymol (4.87%), p-Cymene (4.52%)	Serratia marcescens	3.125 ± 1.91 mg/mL	6.25 ± 3.83 mg/mL			Tomanić et al. 2022	2022
Origanum vulgare	Carvacrol (90.50%)	C. albicans	0.3 wt%		3.0-25.0		Barreiros et al. 2022	2022	Interval of inhibition zones of formulations containing EO at different concentrations
Origanum vulgare	Carvacrol (90.50%)	E. coli	0,5 wt%		3.0-23.5		Barreiros et al. 2022	2022	Interval of inhibition zones of formulations containing EO at different concentrations
Origanum vulgare	Carvacrol (90.50%)	Staph. aureus	0.3-0.5 wt%		5.0-24.5		Barreiros et al. 2022	2022	Interval of inhibition zones of formulations containing EO at different concentrations
Origanum vulgare	Carvacrol (65.9%), p-Cymene (9.3%)	P. zopfii, P. blaschkeae	0.75/1%				Nardoni et al. 2018	2018
Pelargonium graveolens	/	Staph. aureus, Staph. epidermidis, Staph. xylosus	0.020-1.250% v/v	0.156-2.500% v/v			Szweda et al. 2018	2018
Pogostemon cablin	/	Staph. aureus, Staph. epidermidis, Staph. xylosus	0.010-0.313% v/v	0.010-1.250% v/v			Szweda et al. 2018	2018
Rosmarinus officinalis L.	1,8-Cineole(31.50%), α-Pinene (18.33%), Camphor (9.72%),	C. albicans	23.99-31.08 µg/mL (MIC 80%)				Ksouri et al. 2017	2017
Rosmarinus officinalis	/	Staphylococcus spp, Kytococcus sedentarius, Bacillus cereus			16.50±7.09		Pașca et al. 2015	2015
Salvia officinalis	Carvacrol (61.01%), Thymol (20.41%), 1R-α-Pinene (7.88%)	Staph. aureus, E. coli, Strep. Agalactiae	0.625-1.25%	1.25-2.5%			Zarooni et al. 2021	2021
Salvia sclarea L.	Linalyl acetate (57.9%), Linalool (12.4%)	Prototheca zopfii	1.5–2.5 μl/ mL				Grzesiak et al. 2016	2016
Satureja hortensis	Eucalyptol (32.45%), Carvacrol (28.24%), α-Pinene (13.42%)	Staph. aureus, E. coli, Strep. Agalactiae	1.25-2.5%	2.5-5%			Zarooni et al. 2021	2021
Satureja montana L.	Carvacrol (55.01%), p-Cymene (14.71%), γ-Terpinene (11.09%)	Streptococcus spp, E. coli, Cronobacter sakazakii, Klebsiella oxytoca, Staphylococcus spp	0.39-6.25 mg/mL	0.78–12.5 mg/mL			Kovačević et al. 2021	2021
Syzygium aromaticum	Eugenol (90.21%)	Staph. aureus	0.392 mg/mL			69.4/63.5	Budri et al. 2015	2015	Biofilm reduction on polystyrene and stainless steel
-	Eugenol	Staph. aureus	0.237 mg/mL			52.8/19.2	Budri et al. 2015	2015	Biofilm reduction on polystyrene and stainless steel
Syzygium aromaticum (L.) Merr. & Perry	Eugenol (85.3%), β-Caryophyllene (10.6%)	Prototheca zopfii	0.8-1.0 μl/ mL				Grzesiak et al. 2016	2016
-	Thymol	Staphylococcus spp	429.68 ± 123.53 µg/mL	859.38 ± 247.05 µg/mL			Corona-Gómez et al. 2022a	2022
-	Thymol	Streptococcus spp	664.06 ± 370.58 µg/mL	1328,13 ± 741,16 µg/mL			Corona-Gómez et al. 2022a	2022
-	Thymol	E.coli	976.55 ± 887.91 µg/mL	1953,1 ± 1775,82 µg/mL			Corona-Gómez et al. 2022a	2022
-	Thymol	C. albicans	0.05–0.4 mg/mL	0.4–1.6 mg/mL	43.8 ± 0.2		Corona-Gómez et al. 2022b	2022
-	Thymol	Staphylococcus spp, Streptococcus spp	0.1–0.2 mg/mL	0.2–0.4 mg/mL	42.2 ± 5.5		Corona-Gómez et al. 2022b	2022
-	Thymol	E. coli, Klebsiella pneumoniae	0.1-0.2 mg/mL	0.4 mg/mL	31.2 ± 0.7		Corona-Gómez et al. 2022b	2022
-	Thymol	Staph. aureus	0.75 ± 0.00 mg /mL	1.5 ± 0.00 mg /mL	24.3 ± 2.00		Rani et al. 2022	2022
-	Thymol	E.coli	0.38 ± 0.00 mg /mL	0.63 ± 0.21 mg /mL	20.7 ± 1.16		Rani et al. 2022	2022
-	Thymol	Klebsiella pneumoniae	0.75 ± 0.00 mg /mL	1.5 ± 0.00 mg /mL	13.5 ± 0.50		Rani et al. 2022	2022
-	Thymol	Staphylococcus spp	427 µg/mL	856 µg/mL			Dal Pozzo et al. 2011	2011
Thymus ciliatus Desf.	Thymol (62.41 %), p-Cymene (15.51%), Carvacrol (6.12%)	C. albicans	15.02-20.96 µg/mL (MIC 80%)				Ksouri et al. 2017	2017
Thymus fontanesii Boiss. Et Reut.	Carvacrol (62.25%)	E.coli	1/1600 µl/mL	0,625 µl/mL	25.33±1.53		Elhouda et al. 2020	2020
Thymus fontanesii Boiss. Et Reut.	Carvacrol (62.25%)	Staph. aureus	1/1600 µl/mL	0,625 µl/mL	35±0,7		Elhouda et al. 2020	2020
Thymus serpyllum	Thymol (54.17%), γ-Terpinene (22.18%), p-Cymene (16.66%)	Streptococcus spp	0.78-3.125 mg/mL	1.56-6.25 mg/mL			Kovačević et al. 2021	2021
Thymus serpyllum	Thymol (54.17%), γ-Terpinene (22.18%), p-Cymene (16.66%)	E.coli, Enterobacter sakazakii	6.25 mg/mL	12.5 mg/mL			Kovačević et al. 2021	2021
Thymus serpyllum	Thymol (54.17%), γ-Terpinene (22.18%), p-Cymene (16.66%)	Klebsiella oxytoca, Staphylococcus spp	3.125 mg/mL	6.25 mg/mL			Kovačević et al. 2021	2021
Thymus serpyllum L.	Thymol (55.11%), γ-Terpinene (22.31%), p-Cymene (16.66%)	Proteus mirabilis	3.125 ± 1.35 mg/mL	6.25 ± 2.7 mg/mL			Tomanić et al. 2022	2022
Thymus serpyllum L.	Thymol (55.11%), γ-Terpinene (22.31%), p-Cymene (16.66%)	Serratia marcescens	1.56 ± 0.96 mg/mL	3.125 ± 1.91 mg/mL			Tomanić et al. 2022	2022
Thymus vulgaris	Thymol (45.22%), p-Cymene (23.83%)	Streptococcus spp	0.39-1.56 mg/mL	0.78-6.25 mg/mL			Kovačević et al. 2021	2021
Thymus vulgaris	Thymol (45.22%), p-Cymene (23.83%)	E.coli, Enterobacter sakazakii	3.125 mg/mL	6.25 mg/mL			Kovačević et al. 2021	2021
Thymus vulgaris	Thymol (45.22%), p-Cymene (23.83%)	Klebsiella oxytoca, Staphylococcus spp	1.56 mg/mL/6.25 mg/mL	6.25 mg/mL/12.5 mg/mL			Kovačević et al. 2021	2021
Thymus vulgaris L.	Thymol (52.96%), p-Cymene (17.73%), γ-terpinene (5.97%)	Prototheca zopfii	0.25-1 µl/mL				Grzesiak et al. 2018	2018
Thymus vulgaris L.	Thymol (38.1%), p-Cymene (29.1%), γ-Terpinene (5.2%)	Prototheca zopfii	0.6-1.0 μl/ mL				Grzesiak et al. 2016	2016
Thymus vulgaris	Thymol (52.6%), p-Cymene (15.3%)	P. zopfii, P. blaschkeae	0.75/1%				Nardoni et al. 2018	2018
Thymus vulgaris	/	Staph. aureus, Staph. chromogenes, Strep. Uberis	2% v/v				Mullen et al. 2014	2014
Thymus vulgaris	/	Staph. aureus	0.05	0.05	17.83-37.5		Khodaei Motlagh et al. 2014	2014	Interval of inhibition zones at different concentrations
Thymus vulgaris	/	Streptococcus agalactiae	0.04	0.05	13.5-30.83		Khodaei Motlagh et al. 2014	2014	Interval of inhibition zones at different concentrations
Thymus vulgaris	/	E. coli	0.01	0.01	14.66-34.33		Khodaei Motlagh et al. 2014	2014	Interval of inhibition zones at different concentrations
Thymus vulgaris	γ-Terpinene (64%)	Staphylococcus spp	1564 µg/mL	2370 µg/mL			Dal Pozzo et al. 2011	2011
Thymus vulgaris L.	Thymol (46.37%), p-Cymene (23.83%), γ-Terpinene (3.46%)	Proteus mirabilis	3.125 ± 0.00 mg/mL	6.25 ± 2.7 mg/mL			Tomanić et al. 2022	2022
Thymus vulgaris L.	Thymol (46.37%), p-Cymene (23.83%), γ-Terpinene (3.46%)	Serratia marcescens	1.56 ± 0.96 mg/mL	3.125 ± 1.91 mg/mL			Tomanić et al. 2022	2022
Thymus vulgaris	/	Staph. aureus, Staph. epidermidis, Staph. xylosus	0.010-0.625 v/v%	0.010-0.625 v/v%			Szweda et al. 2018	2018
